# Supplementary material for: Anti-Obesity Evaluation of Averrhoa carambola L. Leaves and Assessment of Its Polyphenols as Potential α-Glucosidase Inhibitors
Source: Molecules. 2022 Aug 12;27(16):5159. doi: 10.3390/molecules27165159 (PMC9413271; doi:10.3390/molecules27165159)
Supplement: Supplementary file 1 [file molecules-27-05159-s001.zip]

Archive with 1 entries (1 files):
- molecules-1858260-supplementary.pdf
